# Supplementary material for: The nascent transcriptome delineates the regulatory landscape in human health and disease
Source: bioRxiv. 2026 Jun 9:2025.09.24.676871. Originally published 2025 Sep 26. Preprint. [Version 2] doi: 10.1101/2025.09.24.676871 (PMC12485982; doi:10.1101/2025.09.24.676871)
Supplement: Supplement 2 [file media-2.xlsx]

## Sheet: LL-M1
Rank	P-value	log P-pvalue	% of Targets	% of Background	STD(Bg STD)	Best Match/Details
1	0	-1272	34.45%	13.38%	188.2bp (292.5bp)	Gata6(Zf)/HUG1N-GATA6-ChIP-Seq(GSE51936)/Homer(0.983) More Information | Similar Motifs Found
2	1e-256	-589.9	19.33%	7.90%	188.0bp (339.8bp)	AP-1(bZIP)/ThioMac-PU.1-ChIP-Seq(GSE21512)/Homer(0.977) More Information | Similar Motifs Found
3	1e-126	-291.9	9.03%	3.46%	218.8bp (434.3bp)	STAT1(Stat)/HelaS3-STAT1-ChIP-Seq(GSE12782)/Homer(0.966) More Information | Similar Motifs Found
4	1e-62	-142.8	35.27%	27.17%	244.3bp (393.9bp)	TEAD2/MA1121.2/Jaspar(0.949) More Information | Similar Motifs Found
5	1e-57	-132.8	32.42%	24.81%	269.0bp (384.8bp)	Nfatc1/MA0624.3/Jaspar(0.803) More Information | Similar Motifs Found
6	1e-51	-117.4	33.81%	26.55%	243.2bp (356.9bp)	BCL11A/MA2324.1/Jaspar(0.816) More Information | Similar Motifs Found
7	1e-49	-113.5	0.41%	0.01%	137.0bp (18.6bp)	PB0178.1_Sox8_2/Jaspar(0.713) More Information | Similar Motifs Found
8	1e-43	-99.55	0.39%	0.01%	78.1bp (53.2bp)	SRF/MA0083.3/Jaspar(0.656) More Information | Similar Motifs Found
9	1e-37	-86.46	0.58%	0.05%	102.0bp (146.3bp)	PB0096.1_Zfp187_1/Jaspar(0.685) More Information | Similar Motifs Found
10	1e-34	-80.48	14.71%	10.46%	259.6bp (460.1bp)	Klf9(Zf)/GBM-Klf9-ChIP-Seq(GSE62211)/Homer(0.930) More Information | Similar Motifs Found
11	1e-29	-67.3	0.61%	0.08%	112.5bp (380.4bp)	EWS:ERG-fusion(ETS)/CADO_ES1-EWS:ERG-ChIP-Seq(SRA014231)/Homer(0.659) More Information | Similar Motifs Found
12	1e-27	-62.78	0.42%	0.03%	116.6bp (158.3bp)	BSX/MA0876.2/Jaspar(0.651) More Information | Similar Motifs Found
13	1e-27	-62.41	0.52%	0.06%	103.1bp (238.8bp)	ZNF263/MA0528.3/Jaspar(0.646) More Information | Similar Motifs Found
14	1e-26	-60.69	0.61%	0.09%	74.1bp (340.9bp)	PB0055.1_Rfx4_1/Jaspar(0.704) More Information | Similar Motifs Found
15	1e-25	-59.69	14.62%	10.94%	240.7bp (340.0bp)	NR4A1/MA1112.3/Jaspar(0.980) More Information | Similar Motifs Found
16	1e-25	-58.97	0.44%	0.04%	100.9bp (131.4bp)	NR1I3/MA1534.2/Jaspar(0.623) More Information | Similar Motifs Found
17	1e-19	-45.21	7.85%	5.49%	273.0bp (403.5bp)	Yy1/MA0095.4/Jaspar(0.734) More Information | Similar Motifs Found
18	1e-18	-41.5	0.17%	0.01%	234.4bp (228.1bp)	Zic1::Zic2/MA1628.2/Jaspar(0.592) More Information | Similar Motifs Found
19	1e-16	-38.67	0.55%	0.12%	70.8bp (208.4bp)	POU5F1B/MA0792.1/Jaspar(0.725) More Information | Similar Motifs Found
20	1e-15	-36.6	1.43%	0.63%	212.2bp (318.0bp)	SP5/MA1965.2/Jaspar(0.631) More Information | Similar Motifs Found
21	1e-13	-30.98	0.19%	0.01%	94.3bp (651.4bp)	Zfp809/MA2125.1/Jaspar(0.640) More Information | Similar Motifs Found
22	1e-13	-30.55	0.56%	0.16%	111.0bp (582.9bp)	PB0091.1_Zbtb3_1/Jaspar(0.684) More Information | Similar Motifs Found

## Sheet: LL-M2
Rank	P-value	log P-pvalue	% of Targets	% of Background	STD(Bg STD)	Best Match/Details
1	1e-136	-313.9	38.38%	25.14%	217.1bp (211.1bp)	Etv2(ETS)/ES-ER71-ChIP-Seq(GSE59402)/Homer(0.925) More Information | Similar Motifs Found
2	1e-85	-195.8	44.18%	33.14%	227.1bp (220.0bp)	Twist2(bHLH)/Myoblast-Twist2.Ty1-ChIP-Seq(GSE127998)/Homer(0.928) More Information | Similar Motifs Found
3	1e-62	-143.6	39.21%	30.01%	270.1bp (261.8bp)	EBF1(EBF)/Near-E2A-ChIP-Seq(GSE21512)/Homer(0.927) More Information | Similar Motifs Found
4	1e-61	-141.9	7.22%	3.23%	176.3bp (194.2bp)	IRF1(IRF)/PBMC-IRF1-ChIP-Seq(GSE43036)/Homer(0.978) More Information | Similar Motifs Found
5	1e-49	-114.3	20.85%	14.40%	231.9bp (215.8bp)	SOX9/MA0077.2/Jaspar(0.946) More Information | Similar Motifs Found
6	1e-29	-67.54	29.20%	23.44%	293.1bp (245.6bp)	MAX/MA0058.4/Jaspar(0.948) More Information | Similar Motifs Found
7	1e-28	-66.27	75.62%	69.70%	242.2bp (232.3bp)	Tcf7(HMG)/GM12878-TCF7-ChIP-Seq(Encode)/Homer(0.730) More Information | Similar Motifs Found
8	1e-26	-60.73	88.12%	83.66%	263.8bp (236.7bp)	SOX10/MA0442.3/Jaspar(0.769) More Information | Similar Motifs Found
9	1e-22	-52.58	50.56%	44.76%	253.5bp (223.5bp)	ZNF768/MA1731.2/Jaspar(0.673) More Information | Similar Motifs Found
10	1e-20	-46.22	88.66%	84.91%	251.7bp (229.0bp)	WT1(Zf)/Kidney-WT1-ChIP-Seq(GSE90016)/Homer(0.682) More Information | Similar Motifs Found
11	1e-19	-45.89	49.73%	44.33%	233.7bp (227.1bp)	PB0080.1_Tbp_1/Jaspar(0.850) More Information | Similar Motifs Found
12	1e-18	-42.98	45.28%	40.12%	326.8bp (252.8bp)	Plagl1/MA1615.2/Jaspar(0.795) More Information | Similar Motifs Found
13	1e-18	-42.23	56.38%	51.21%	280.7bp (236.3bp)	ZSCAN21/MA2336.1/Jaspar(0.756) More Information | Similar Motifs Found
14	1e-17	-41.01	90.03%	86.70%	258.5bp (223.7bp)	PB0192.1_Tcfap2e_2/Jaspar(0.777) More Information | Similar Motifs Found
15	1e-16	-36.92	0.31%	0.03%	197.1bp (75.9bp)	ZNF211/MA1974.2/Jaspar(0.671) More Information | Similar Motifs Found
16	1e-15	-36.64	2.26%	1.11%	402.7bp (332.5bp)	ZNF213/MA2121.1/Jaspar(0.720) More Information | Similar Motifs Found
17	1e-15	-36.58	68.91%	64.36%	273.6bp (244.0bp)	TEAD1(TEAD)/HepG2-TEAD1-ChIP-Seq(Encode)/Homer(0.770) More Information | Similar Motifs Found
18	1e-15	-36.16	70.17%	65.69%	324.1bp (257.1bp)	MYRF(MYRF)/CFPAC1-MYRF-ChIP-Seq(GSE145627)/Homer(0.658) More Information | Similar Motifs Found
19	1e-15	-34.87	1.04%	0.35%	160.1bp (246.8bp)	PB0068.1_Sox1_1/Jaspar(0.641) More Information | Similar Motifs Found
20	1e-13	-31.58	84.36%	80.97%	324.7bp (262.9bp)	ZNF281/MA1630.3/Jaspar(0.893) More Information | Similar Motifs Found
21	1e-13	-30.86	57.97%	53.61%	241.3bp (214.8bp)	PH0040.1_Hmbox1/Jaspar(0.642) More Information | Similar Motifs Found
22	1e-13	-30.6	87.80%	84.76%	268.5bp (224.8bp)	TCF7/MA0769.3/Jaspar(0.729) More Information | Similar Motifs Found
23	1e-12	-29.61	1.00%	0.37%	279.1bp (253.3bp)	NF1-halfsite(CTF)/LNCaP-NF1-ChIP-Seq(Unpublished)/Homer(0.678) More Information | Similar Motifs Found

## Sheet: LL-M3
Rank	P-value	log P-pvalue	% of Targets	% of Background	STD(Bg STD)	Best Match/Details
1	1e-68	-158.1	47.10%	34.05%	227.4bp (233.8bp)	RUNX2(Runt)/PCa-RUNX2-ChIP-Seq(GSE33889)/Homer(0.951) More Information | Similar Motifs Found
2	1e-53	-123.6	22.06%	13.37%	237.5bp (224.3bp)	FOSL2::JUND/MA1144.2/Jaspar(0.986) More Information | Similar Motifs Found
3	1e-33	-77.87	14.20%	8.53%	252.3bp (228.3bp)	MEF2A/MA0052.5/Jaspar(0.993) More Information | Similar Motifs Found
4	1e-20	-47.35	11.75%	7.64%	224.6bp (249.9bp)	PB0071.1_Sox4_1/Jaspar(0.809) More Information | Similar Motifs Found
5	1e-20	-47.01	29.41%	23.19%	214.5bp (261.8bp)	MXI1/MA1108.3/Jaspar(0.893) More Information | Similar Motifs Found
6	1e-20	-46.65	10.74%	6.85%	285.8bp (278.8bp)	ZNF175/MA2332.1/Jaspar(0.701) More Information | Similar Motifs Found
7	1e-18	-43.22	30.11%	24.09%	285.6bp (264.6bp)	CEBPG/MA0838.1/Jaspar(0.908) More Information | Similar Motifs Found
8	1e-17	-41.27	10.04%	6.49%	252.3bp (240.8bp)	CREB1/MA0018.5/Jaspar(0.887) More Information | Similar Motifs Found
9	1e-15	-35.63	6.97%	4.25%	227.4bp (239.9bp)	PB0012.1_Elf3_1/Jaspar(0.789) More Information | Similar Motifs Found
10	1e-13	-31.44	6.22%	3.81%	325.4bp (290.9bp)	Gli1/MA1990.2/Jaspar(0.727) More Information | Similar Motifs Found
11	1e-12	-29.46	0.26%	0.01%	69.8bp (237.2bp)	PB0079.1_Sry_1/Jaspar(0.709) More Information | Similar Motifs Found
12	1e-12	-27.71	1.36%	0.46%	275.2bp (258.0bp)	MF0001.1_ETS_class/Jaspar(0.756) More Information | Similar Motifs Found

## Sheet: LL-M4
Rank	P-value	log P-pvalue	% of Targets	% of Background	STD(Bg STD)	Best Match/Details
1	1e-99	-229	2.49%	0.15%	98.9bp (246.0bp)	EWSR1-FLI1/MA0149.1/Jaspar(0.825) More Information | Similar Motifs Found
2	1e-53	-122.8	5.35%	1.72%	164.8bp (182.0bp)	IRF1(IRF)/PBMC-IRF1-ChIP-Seq(GSE43036)/Homer(0.979) More Information | Similar Motifs Found
3	1e-32	-75.09	1.38%	0.20%	69.7bp (99.6bp)	Gata1(Zf)/K562-GATA1-ChIP-Seq(GSE18829)/Homer(0.766) More Information | Similar Motifs Found
4	1e-32	-73.81	1.17%	0.14%	126.7bp (91.4bp)	Isl1/MA1608.2/Jaspar(0.681) More Information | Similar Motifs Found
5	1e-31	-72.39	1.45%	0.23%	122.4bp (120.1bp)	FOXS1/MA2118.1/Jaspar(0.678) More Information | Similar Motifs Found
6	1e-30	-70.82	1.45%	0.24%	110.3bp (192.8bp)	PB0121.1_Foxj3_2/Jaspar(0.682) More Information | Similar Motifs Found
7	1e-30	-70.64	1.53%	0.27%	111.2bp (88.9bp)	ZNF91(Zf)/HEK-ZNF91.HA-ChIP-Seq(GSE162571)/Homer(0.686) More Information | Similar Motifs Found
8	1e-28	-65.44	0.94%	0.10%	112.8bp (252.6bp)	RFX7/MA1554.2/Jaspar(0.689) More Information | Similar Motifs Found
9	1e-24	-57.34	1.34%	0.26%	186.9bp (102.3bp)	NFYA/MA0060.4/Jaspar(0.822) More Information | Similar Motifs Found
10	1e-23	-54.41	1.15%	0.20%	115.0bp (115.1bp)	Prdm5/MA1999.2/Jaspar(0.671) More Information | Similar Motifs Found
11	1e-21	-49.36	2.91%	1.14%	91.3bp (195.3bp)	ATF4/MA0833.3/Jaspar(0.970) More Information | Similar Motifs Found
12	1e-19	-43.94	1.51%	0.42%	126.0bp (161.1bp)	MEIS2/MA0774.1/Jaspar(0.795) More Information | Similar Motifs Found
13	1e-18	-42.81	1.36%	0.35%	87.0bp (222.9bp)	PB0134.1_Hnf4a_2/Jaspar(0.684) More Information | Similar Motifs Found
14	1e-17	-41.35	1.49%	0.42%	145.3bp (144.9bp)	DMRT3/MA0610.2/Jaspar(0.710) More Information | Similar Motifs Found
15	1e-17	-40.38	1.66%	0.52%	102.0bp (159.4bp)	ZNF675(Zf)/HEK293-ZNF675.GFP-ChIP-Seq(GSE58341)/Homer(0.618) More Information | Similar Motifs Found
16	1e-17	-39.63	12.26%	8.59%	194.7bp (213.6bp)	MF0009.1_TRP(MYB)_class/Jaspar(0.685) More Information | Similar Motifs Found
17	1e-15	-34.91	2.83%	1.31%	138.2bp (240.2bp)	PRDM1/MA0508.4/Jaspar(0.669) More Information | Similar Motifs Found
18	1e-14	-33.95	0.61%	0.09%	124.6bp (178.6bp)	MSANTD3/MA1523.2/Jaspar(0.673) More Information | Similar Motifs Found
19	1e-13	-31.86	2.29%	1.00%	193.9bp (234.7bp)	EWS:FLI1-fusion(ETS)/SK_N_MC-EWS:FLI1-ChIP-Seq(SRA014231)/Homer(0.770) More Information | Similar Motifs Found
20	1e-12	-29.25	1.11%	0.34%	98.0bp (165.1bp)	TATA-Box(TBP)/Promoter/Homer(0.693) More Information | Similar Motifs Found
21	1e-12	-27.75	0.73%	0.17%	155.5bp (164.6bp)	POL008.1_DCE_S_I/Jaspar(0.612) More Information | Similar Motifs Found

## Sheet: LL-M5
Rank	P-value	log P-pvalue	% of Targets	% of Background	STD(Bg STD)	Best Match/Details
1	1e-284	-656.1	20.67%	5.91%	115.4bp (198.1bp)	DUX4/MA0468.1/Jaspar(0.967) More Information | Similar Motifs Found
2	1e-59	-136.6	32.72%	22.89%	172.4bp (219.6bp)	HEB(bHLH)/mES-Heb-ChIP-Seq(GSE53233)/Homer(0.959) More Information | Similar Motifs Found
3	1e-25	-58.46	0.44%	0.02%	185.8bp (222.5bp)	Tcf7(HMG)/GM12878-TCF7-ChIP-Seq(Encode)/Homer(0.742) More Information | Similar Motifs Found
4	1e-20	-47.75	0.34%	0.01%	82.0bp (95.4bp)	ZNF667/MA1984.2/Jaspar(0.679) More Information | Similar Motifs Found
5	1e-20	-46.62	0.23%	0.00%	49.6bp (33.5bp)	HIF2a(bHLH)/785_O-HIF2a-ChIP-Seq(GSE34871)/Homer(0.764) More Information | Similar Motifs Found
6	1e-16	-38	0.30%	0.01%	131.3bp (194.8bp)	PB0175.1_Sox4_2/Jaspar(0.742) More Information | Similar Motifs Found
7	1e-16	-37.32	0.25%	0.01%	154.4bp (84.1bp)	SOX13/MA1120.2/Jaspar(0.661) More Information | Similar Motifs Found
8	1e-15	-35.07	4.05%	2.23%	158.2bp (212.7bp)	ETS:E-box(ETS,bHLH)/HPC7-Scl-ChIP-Seq(GSE22178)/Homer(0.835) More Information | Similar Motifs Found
9	1e-14	-33.64	0.23%	0.01%	151.9bp (159.0bp)	BCL11A/MA2324.1/Jaspar(0.677) More Information | Similar Motifs Found
10	1e-14	-32.58	5.51%	3.41%	202.1bp (224.0bp)	MYC/MA0147.4/Jaspar(0.809) More Information | Similar Motifs Found
11	1e-13	-32.07	0.76%	0.17%	152.7bp (288.4bp)	PB0194.1_Zbtb12_2/Jaspar(0.728) More Information | Similar Motifs Found
12	1e-13	-31.82	0.30%	0.02%	96.7bp (390.5bp)	ETV1/MA0761.3/Jaspar(0.629) More Information | Similar Motifs Found
13	1e-13	-30.88	0.25%	0.01%	90.0bp (131.9bp)	ZNF582/MA1983.2/Jaspar(0.575) More Information | Similar Motifs Found
14	1e-12	-28.82	0.30%	0.02%	164.7bp (151.0bp)	MEIS2/MA0774.1/Jaspar(0.755) More Information | Similar Motifs Found
15	1e-12	-28.66	0.68%	0.15%	77.1bp (136.2bp)	ZNF143|STAF(Zf)/CUTLL-ZNF143-ChIP-Seq(GSE29600)/Homer(0.713) More Information | Similar Motifs Found
16	1e-12	-28.39	0.15%	0.00%	170.3bp (0.0bp)	PH0064.1_Hoxb9/Jaspar(0.668) More Information | Similar Motifs Found

## Sheet: LL-M6
Rank	P-value	log P-pvalue	% of Targets	% of Background	STD(Bg STD)	Best Match/Details
1	1e-263	-606.4	28.49%	11.44%	148.6bp (177.0bp)	POU2F3/MA0627.3/Jaspar(0.969) More Information | Similar Motifs Found
2	1e-95	-220.2	49.56%	35.99%	218.1bp (231.0bp)	SNAI1/MA1558.2/Jaspar(0.933) More Information | Similar Motifs Found
3	1e-36	-84.65	53.49%	45.01%	226.2bp (224.4bp)	ZNF784/MA1717.2/Jaspar(0.881) More Information | Similar Motifs Found
4	1e-28	-64.93	48.82%	41.48%	234.7bp (231.1bp)	ZKSCAN5/MA1652.2/Jaspar(0.687) More Information | Similar Motifs Found
5	1e-27	-64.04	13.99%	9.42%	192.3bp (189.9bp)	PU.1-IRF(ETS:IRF)/Bcell-PU.1-ChIP-Seq(GSE21512)/Homer(0.893) More Information | Similar Motifs Found
6	1e-27	-62.39	24.38%	18.54%	224.6bp (248.9bp)	BCL11A/MA2324.1/Jaspar(0.825) More Information | Similar Motifs Found
7	1e-24	-55.57	37.79%	31.36%	242.2bp (260.3bp)	ZNF257/MA1710.2/Jaspar(0.759) More Information | Similar Motifs Found
8	1e-20	-46.79	67.06%	61.04%	222.7bp (226.2bp)	ZNF524/MA2096.1/Jaspar(0.699) More Information | Similar Motifs Found
9	1e-16	-37.41	20.40%	16.20%	250.1bp (253.2bp)	FEZF2/MA2341.1/Jaspar(0.843) More Information | Similar Motifs Found
10	1e-14	-34.37	33.87%	29.00%	312.0bp (295.8bp)	PB0095.1_Zfp161_1/Jaspar(0.846) More Information | Similar Motifs Found
11	1e-14	-33.14	70.02%	65.14%	227.3bp (230.7bp)	ZBTB14/MA1650.2/Jaspar(0.683) More Information | Similar Motifs Found
12	1e-14	-32.9	69.74%	64.87%	200.8bp (207.5bp)	ZNF317/MA1593.2/Jaspar(0.670) More Information | Similar Motifs Found
13	1e-13	-30.59	72.97%	68.42%	209.6bp (216.5bp)	POL008.1_DCE_S_I/Jaspar(0.660) More Information | Similar Motifs Found
14	1e-12	-29.37	0.99%	0.31%	282.8bp (184.8bp)	Foxj3/MA0851.2/Jaspar(0.670) More Information | Similar Motifs Found
15	1e-12	-28.63	67.98%	63.41%	258.2bp (260.5bp)	PB0128.1_Gcm1_2/Jaspar(0.743) More Information | Similar Motifs Found

## Sheet: LL-M7
Rank	P-value	log P-pvalue	% of Targets	% of Background	STD(Bg STD)	Best Match/Details
1	1e-64	-149.6	40.04%	25.67%	213.4bp (286.4bp)	SNAI1/MA1558.2/Jaspar(0.987) More Information | Similar Motifs Found
2	1e-22	-51.19	6.06%	2.68%	141.4bp (270.7bp)	PU.1-IRF(ETS:IRF)/Bcell-PU.1-ChIP-Seq(GSE21512)/Homer(0.927) More Information | Similar Motifs Found
3	1e-18	-43.32	12.85%	8.02%	210.1bp (226.8bp)	ETV1/MA0761.3/Jaspar(0.968) More Information | Similar Motifs Found
4	1e-14	-33.02	0.61%	0.05%	213.7bp (155.7bp)	PB0057.1_Rxra_1/Jaspar(0.658) More Information | Similar Motifs Found
5	1e-13	-31.23	1.55%	0.40%	187.2bp (222.2bp)	Eomes(T-box)/H9-Eomes-ChIP-Seq(GSE26097)/Homer(0.794) More Information | Similar Motifs Found
6	1e-13	-30.98	13.76%	9.48%	162.1bp (195.4bp)	POU2F3/MA0627.3/Jaspar(0.871) More Information | Similar Motifs Found

## Sheet: LL-M8
Rank	P-value	log P-pvalue	% of Targets	% of Background	STD(Bg STD)	Best Match/Details
1	1e-40	-94	38.19%	28.53%	254.4bp (194.0bp)	FIGLA/MA0820.2/Jaspar(0.965) More Information | Similar Motifs Found
2	1e-33	-77.6	2.46%	0.55%	214.5bp (190.7bp)	MF0003.1_REL_class/Jaspar(0.910) More Information | Similar Motifs Found
3	1e-24	-56.09	15.84%	10.63%	172.3bp (165.8bp)	POU2F3/MA0627.3/Jaspar(0.964) More Information | Similar Motifs Found
4	1e-22	-50.86	10.40%	6.39%	234.4bp (214.2bp)	Zfp809/MA2125.1/Jaspar(0.764) More Information | Similar Motifs Found
5	1e-21	-49.76	9.04%	5.36%	329.3bp (207.3bp)	Gfi1b(Zf)/HPC7-Gfi1b-ChIP-Seq(GSE22178)/Homer(0.575) More Information | Similar Motifs Found
6	1e-20	-47.39	16.89%	11.92%	285.6bp (206.8bp)	PB0091.1_Zbtb3_1/Jaspar(0.836) More Information | Similar Motifs Found
7	1e-19	-45.92	10.02%	6.27%	255.1bp (223.6bp)	ZNF460/MA1596.1/Jaspar(0.835) More Information | Similar Motifs Found
8	1e-17	-39.86	11.83%	8.00%	138.9bp (218.8bp)	ZNF384/MA1125.2/Jaspar(0.754) More Information | Similar Motifs Found
9	1e-13	-32.06	3.27%	1.58%	356.4bp (258.9bp)	Prdm14/MA1998.2/Jaspar(0.655) More Information | Similar Motifs Found
10	1e-13	-31.43	25.67%	20.80%	209.2bp (199.0bp)	BATF3/MA0835.3/Jaspar(0.854) More Information | Similar Motifs Found
11	1e-13	-30.54	11.16%	7.89%	308.1bp (223.3bp)	FEZF2/MA2341.1/Jaspar(0.798) More Information | Similar Motifs Found
12	1e-13	-30.02	8.61%	5.77%	308.6bp (222.0bp)	Nkx2-1/MA1994.2/Jaspar(0.774) More Information | Similar Motifs Found
13	1e-13	-29.95	13.48%	9.91%	280.9bp (194.5bp)	POL009.1_DCE_S_II/Jaspar(0.635) More Information | Similar Motifs Found

## Sheet: LL-M9
Rank	P-value	log P-pvalue	% of Targets	% of Background	STD(Bg STD)	Best Match/Details
1	1e-92	-212.4	26.41%	14.48%	226.4bp (179.4bp)	SpiB(ETS)/OCILY3-SPIB-ChIP-Seq(GSE56857)/Homer(0.956) More Information | Similar Motifs Found
2	1e-44	-101.6	26.13%	17.58%	200.7bp (173.0bp)	POU2F3/MA0627.3/Jaspar(0.966) More Information | Similar Motifs Found
3	1e-35	-81.53	11.98%	6.73%	149.4bp (182.7bp)	IRF1(IRF)/PBMC-IRF1-ChIP-Seq(GSE43036)/Homer(0.941) More Information | Similar Motifs Found
4	1e-22	-52.81	13.39%	8.80%	235.4bp (226.9bp)	MF0002.1_bZIP_CREB/G-box-like_subclass/Jaspar(0.741) More Information | Similar Motifs Found
5	1e-20	-48.33	5.38%	2.72%	186.9bp (202.3bp)	Rfx1(HTH)/NPC-H3K4me1-ChIP-Seq(GSE16256)/Homer(0.912) More Information | Similar Motifs Found
6	1e-19	-44.35	1.32%	0.29%	81.0bp (108.0bp)	Plagl1/MA1615.2/Jaspar(0.786) More Information | Similar Motifs Found
7	1e-18	-42.66	1.64%	0.46%	111.8bp (175.5bp)	Foxl2/MA1607.2/Jaspar(0.715) More Information | Similar Motifs Found
8	1e-18	-42.64	1.41%	0.35%	81.3bp (117.4bp)	HOXB13/MA0901.3/Jaspar(0.676) More Information | Similar Motifs Found
9	1e-18	-41.78	6.99%	4.08%	264.3bp (214.7bp)	EBF1(EBF)/Near-E2A-ChIP-Seq(GSE21512)/Homer(0.934) More Information | Similar Motifs Found
10	1e-18	-41.45	4.89%	2.53%	168.2bp (187.2bp)	BORIS(Zf)/K562-CTCFL-ChIP-Seq(GSE32465)/Homer(0.882) More Information | Similar Motifs Found
11	1e-17	-39.88	1.18%	0.26%	103.1bp (140.9bp)	Smad4/MA1153.2/Jaspar(0.700) More Information | Similar Motifs Found
12	1e-16	-37.07	1.62%	0.50%	98.7bp (123.2bp)	NFYA/MA0060.4/Jaspar(0.839) More Information | Similar Motifs Found
13	1e-15	-36.14	1.50%	0.45%	104.9bp (115.6bp)	MEIS2/MA0774.1/Jaspar(0.789) More Information | Similar Motifs Found
14	1e-15	-34.78	1.08%	0.26%	109.4bp (110.8bp)	Prdm5/MA1999.2/Jaspar(0.741) More Information | Similar Motifs Found
15	1e-13	-31.96	4.92%	2.80%	167.3bp (210.2bp)	ZNF317/MA1593.2/Jaspar(0.699) More Information | Similar Motifs Found
16	1e-12	-28.78	1.73%	0.66%	122.5bp (176.8bp)	Bapx1(Homeobox)/VertebralCol-Bapx1-ChIP-Seq(GSE36672)/Homer(0.606) More Information | Similar Motifs Found

## Sheet: LL-M10
Rank	P-value	log P-pvalue	% of Targets	% of Background	STD(Bg STD)	Best Match/Details
1	1e-126	-290.2	47.06%	32.25%	205.8bp (273.4bp)	ZEB2(Zf)/SNU398-ZEB2-ChIP-Seq(GSE103048)/Homer(0.951) More Information | Similar Motifs Found
2	1e-58	-134.4	14.06%	7.89%	206.8bp (303.4bp)	RELA/MA0107.1/Jaspar(0.927) More Information | Similar Motifs Found
3	1e-48	-111.5	1.60%	0.22%	65.4bp (86.6bp)	PB0017.1_Foxj3_1/Jaspar(0.863) More Information | Similar Motifs Found
4	1e-43	-100.4	1.44%	0.20%	53.3bp (100.2bp)	ZBTB6/MA1581.2/Jaspar(0.684) More Information | Similar Motifs Found
5	1e-38	-89.65	2.21%	0.55%	163.4bp (194.6bp)	Gli2/MA0734.4/Jaspar(0.713) More Information | Similar Motifs Found
6	1e-37	-87.43	1.22%	0.17%	102.6bp (80.3bp)	YY2/MA0748.3/Jaspar(0.764) More Information | Similar Motifs Found
7	1e-37	-86.82	1.70%	0.34%	87.6bp (145.7bp)	THAP1/MA0597.3/Jaspar(0.736) More Information | Similar Motifs Found
8	1e-37	-85.2	1.68%	0.34%	102.8bp (186.9bp)	Dlx5/MA1476.3/Jaspar(0.623) More Information | Similar Motifs Found
9	1e-36	-84.64	1.12%	0.14%	112.9bp (137.6bp)	ZBTB18(Zf)/HEK293-ZBTB18.GFP-ChIP-Seq(GSE58341)/Homer(0.637) More Information | Similar Motifs Found
10	1e-35	-82.22	1.20%	0.17%	78.9bp (127.9bp)	ZNF354C/MA0130.1/Jaspar(0.740) More Information | Similar Motifs Found
11	1e-34	-79.05	1.34%	0.23%	118.3bp (188.2bp)	Zic2/MA1629.2/Jaspar(0.706) More Information | Similar Motifs Found
12	1e-32	-73.95	1.47%	0.30%	80.8bp (174.6bp)	SD0002.1_at_AC_acceptor/Jaspar(0.646) More Information | Similar Motifs Found
13	1e-30	-70.39	1.22%	0.22%	119.1bp (317.1bp)	Prdm15/MA1616.2/Jaspar(0.646) More Information | Similar Motifs Found
14	1e-28	-65.37	1.04%	0.17%	120.8bp (139.3bp)	PB0048.1_Nkx3-1_1/Jaspar(0.680) More Information | Similar Motifs Found
15	1e-27	-63.36	1.44%	0.33%	120.0bp (290.6bp)	ZNF85/MA1720.2/Jaspar(0.711) More Information | Similar Motifs Found
16	1e-25	-59.38	15.71%	11.19%	206.3bp (269.6bp)	Rfx1(HTH)/NPC-H3K4me1-ChIP-Seq(GSE16256)/Homer(0.708) More Information | Similar Motifs Found
17	1e-25	-58.33	1.62%	0.45%	261.4bp (252.2bp)	ZNF148/MA1653.2/Jaspar(0.736) More Information | Similar Motifs Found
18	1e-25	-57.72	0.94%	0.16%	88.1bp (260.9bp)	ZFP57/MA1583.2/Jaspar(0.653) More Information | Similar Motifs Found
19	1e-24	-55.76	1.44%	0.38%	202.9bp (197.7bp)	MYBL1/MA0776.1/Jaspar(0.634) More Information | Similar Motifs Found
20	1e-22	-52.36	16.47%	12.11%	224.6bp (287.1bp)	ZNF135/MA1587.1/Jaspar(0.797) More Information | Similar Motifs Found
21	1e-22	-51.21	0.87%	0.16%	169.5bp (132.8bp)	Tbox:Smad(T-box,MAD)/ESCd5-Smad2_3-ChIP-Seq(GSE29422)/Homer(0.735) More Information | Similar Motifs Found
22	1e-20	-46.63	1.12%	0.28%	85.5bp (356.1bp)	YY2/MA0748.3/Jaspar(0.829) More Information | Similar Motifs Found
23	1e-19	-45.67	10.21%	7.00%	188.8bp (248.2bp)	PB0091.1_Zbtb3_1/Jaspar(0.783) More Information | Similar Motifs Found
24	1e-18	-43.49	6.80%	4.27%	189.2bp (213.9bp)	POL003.1_GC-box/Jaspar(0.652) More Information | Similar Motifs Found
25	1e-18	-41.88	7.94%	5.23%	181.8bp (216.4bp)	Srebp1a(bHLH)/HepG2-Srebp1a-ChIP-Seq(GSE31477)/Homer(0.763) More Information | Similar Motifs Found
26	1e-15	-35.86	4.88%	2.96%	216.7bp (250.3bp)	PB0127.1_Gata6_2/Jaspar(0.676) More Information | Similar Motifs Found

[truncated: 4 more sheets: T1D-Up, T1D-Down, CRC Met-Lung, CRC Met-Brain]
