# Supplementary material for: The nascent transcriptome delineates the regulatory landscape in human health and disease
Source: bioRxiv. 2026 Jun 9:2025.09.24.676871. Originally published 2025 Sep 26. Preprint. [Version 2] doi: 10.1101/2025.09.24.676871 (PMC12485982; doi:10.1101/2025.09.24.676871)
Supplement: Supplement 4 [file media-4.xlsx]

## Sheet: Sheet1
Variant	TRECoordinate	TRESequence	TRECloningPrimer_Forward	TRECloningPrimer_Reverse	TREMutagenesisPrimer_Forward	TREMutagenesisPrimer_Reverse
rs6426833	chr1:19844867-19845867	CTTTCTTCTATTCTCAGATTGTTGACCTTGATTTTTCTTCCCTCTTTCATAAAAAACACACAAAGGCATTTCACTGGCAATCGAACCACCCTCTTCTGCACAGAGGCCTCGGGAGATTTATTTCCATCCCAGAGTAAAGTCCTAGGCTGTAGTCTTGGCTCCAGCCTCGGCCCCGTGTTACAGAAAAAAACAAAACAAAACAAAACAAAACAAAACAAAACAAAACAAAACAAAAAACACAGTTGTTCAGTTTTTCCTCGACAGTGACCTCCTACTCTAAAATAAACAACCATGACTGAAAGGGGAGGAAAGAAAGACACAATGTTTTCCAAATGTGATACAGAATTCAAGGGTGAGAGGATGAGAGGGTGAGGGAGTGAGGGGTGGAGCTTGGAATAT…	GGGGACAACTTTGTACAAAAAAGTTGGCACCCTTTCTTCTATTCTCAGATTGT	GGGGACAACTTTGTACAAGAAAGTTGGCAATCTTCACACTCCTTAAACAAAGT	CTGAAACAGCTGAGTCAGCAACGGAGAGAC	GTCTCTCCGTTGCTGACTCAGCTGTTTCAG
